# Supplementary material for: Unveiling Novel Urease Inhibitors for Helicobacter pylori: A Multi-Methodological Approach from Virtual Screening and ADME to Molecular Dynamics Simulations
Source: Int J Mol Sci. 2024 Feb 6;25(4):1968. doi: 10.3390/ijms25041968 (PMC10888695; doi:10.3390/ijms25041968)
Supplement: Supplementary file 1 [file ijms-25-01968-s001.zip]

Archive with 1 entries (1 files):
- ijms-2802583-supplementary.pdf
